# Supplementary material for: Haploinsufficiency predictions without study bias
Source: Nucleic Acids Res. 2015 May 22;43(15):e101. doi: 10.1093/nar/gkv474 (PMC4551909; doi:10.1093/nar/gkv474)
Supplement: SUPPLEMENTARY DATA [file supp_gkv474_nar-03716-met-n-2014-File006.xlsx]

## Sheet: Table S1
Adult tissues		Foetal tissues
Adipocyte		Fetal brain
Adrenal cortex		Fetal liver
Adrenal gland		Fetal lung
Appendix		Fetal thyroid
Atrioventricular node
Bronchial epithelial cells
Cardiac myocytes
Heart
Kidney
Liver
Lung
Ovary
Pancreas
Pancreatic islets
Pituitary gland
Placenta
Prostate
Salivary gland
Skeletal muscle
Skin
Smooth muscle
Testis
Testis germ cell
Thymus
Thyroid
Tougue
Trachea
Uterus
Uterus corpus
Whole blood
Whole brain

## Sheet: Table S2
Supp Table 1
Index	PubmedCitations			dN/dS			Human Variation Score			|ρ(Pubmed)/ρ(dN/dS)|	|ρ(Pubmed)/ρ(HumanVariationScore)|
	Spearman ρ	p-value	q-value	Spearman ρ	p-value	q-value	Spearman ρ	p-value	q-value
PubmedCitations	1			-0.216434	4.43119e-152	1.27397e-151	-0.255687	1.54006e-228	5.31321e-228	4.62035	3.91103
Khurana2013	0.53277	0	0	-0.328205	0	0	-0.309389	0	0	1.62329	1.72201
Number of networks	0.52893	0	0	-0.193489	1.00217e-128	2.56111e-128	-0.23653	5.32419e-200	1.59726e-199	2.73365	2.23621
PPI †	0.492527	0	0	-0.162161	2.08168e-49	3.77989e-49	-0.177172	9.73412e-60	1.97545e-59	3.03728	2.77994
HumanNet †	0.489669	0	0	-0.16003	3.94427e-77	9.07181e-77	-0.194928	4.7712e-130	1.2662e-129	3.05986	2.51205
Multinet †	0.469151	0	0	-0.155805	1.18919e-62	2.48649e-62	-0.17338	6.52443e-79	1.55236e-78	3.01114	2.70591
Huang2010	0.390521	0	0	-0.464197	0	0	-0.311793	0	0	0.841284	1.2525
HumanNet **	0.382324	0	0	-0.15925	2.17375e-76	4.83834e-76	-0.161306	3.93709e-89	9.70212e-89	2.40077	2.37017
Disease significance score	0.363213	0	0	-0.036537	6.29061e-06	7.89186e-06	-0.0364379	4.56921e-06	6.02123e-06	9.94097	9.96801
Number of interfaces	0.312042	5.05174e-24	7.74599e-24	-0.0411824	0.196108	0.205022	0.0410981	0.192538	0.204386	7.57707	7.59261
SVM linear kernel	0.253554	6.98375e-220	2.19036e-219	-0.405908	0	0	-0.673075	0	0	0.624658	0.376709
Signaling net †	0.20926	4.53774e-06	6.02123e-06	-0.040619	0.370096	0.381144	-0.0193217	0.667727	0.677547	5.15178	10.8303
Genetic interactions †	0.175886	0.00577074	0.00663636	0.00833771	0.895849	0.895849	-0.0886395	0.161495	0.174111	21.0953	1.98429
Phosphyrelation net †	0.175635	4.58929e-15	6.46247e-15	-0.0979532	1.30862e-05	1.61241e-05	-0.0484515	0.0310096	0.0339629	1.79305	3.62497
Regulatory net †	0.140412	4.17674e-33	7.02915e-33	-0.0641897	5.16105e-08	6.98259e-08	-0.0752836	1.01639e-10	1.40262e-10	2.18746	1.86511
COEXPRESdb *	0.137306	5.45128e-57	1.07468e-56	-0.133916	1.37065e-52	2.62708e-52	-0.111297	1.63531e-41	2.89323e-41	1.02531	1.23369
COEXPRESdb †	0.0963011	8.79917e-29	1.41196e-28	-0.100632	2.448e-30	4.02171e-30	-0.100119	6.95122e-34	1.19909e-33	0.956959	0.96187
Metabolic net †	0.08918	0.00739509	0.00836494	-0.0962028	0.00398808	0.00474444	-0.0786268	0.016184	0.0180112	0.927	1.13422
F2A	0.0843116	1.17007e-24	1.83488e-24	-0.0382647	4.89552e-06	6.25538e-06	-0.0670222	2.14334e-16	3.08105e-16	2.20338	1.25797
GTEx *	0.0237987	0.00457553	0.00535104	-0.0807333	2.35548e-21	3.45805e-21	-0.141612	2.27301e-65	4.90119e-65	0.294781	0.168055
GTEx †	-0.0817615	1.72554e-22	2.58831e-22	-0.0337798	7.34926e-05	8.89647e-05	-0.123525	4.6703e-50	8.70947e-50	2.42043	0.661901
dN/dS	-0.216434	4.43119e-152	1.27397e-151	1			0.34831	0	0	0.216434	0.621382
Human Variation Score	-0.255687	1.54006e-228	5.31321e-228	0.34831	0	0	1			0.734078	0.255687
Petrovski2013	-0.278954	1.24191e-262	4.51009e-262	0.371887	0	0	0.774489	0	0	0.750103	0.360178
** = distance to 297 known HIS genes [Dang et al]
* = proximity to 301 known HIS genes (Dang et al, Seidman et al), following Huang et al paper
† = degree in network

## Sheet: Table S3
Gene Ensembl Gene ID	GHIS
ENSG00000110245	0.986474
ENSG00000213934	0.967419
ENSG00000138207	0.962178
ENSG00000158874	0.954631
ENSG00000106927	0.922044
ENSG00000118137	0.904898
ENSG00000206177	0.883806
ENSG00000091583	0.878443
ENSG00000197249	0.850242
ENSG00000130656	0.760969
ENSG00000066468	0.754329
ENSG00000133119	0.744744
ENSG00000170312	0.744022
ENSG00000132341	0.736762
ENSG00000132646	0.735645
ENSG00000099901	0.734633
ENSG00000163714	0.731702
ENSG00000075188	0.731319
ENSG00000176890	0.730564
ENSG00000109606	0.730313
ENSG00000154473	0.729583
ENSG00000182004	0.729285
ENSG00000176884	0.728828
ENSG00000131153	0.727445
ENSG00000196361	0.726695
ENSG00000153147	0.726008
ENSG00000111445	0.725623
ENSG00000162521	0.725507
ENSG00000125944	0.725131
ENSG00000164032	0.72443
ENSG00000136527	0.724428
ENSG00000142864	0.72439
ENSG00000138668	0.724136
ENSG00000166181	0.723585
ENSG00000144580	0.723071
ENSG00000153187	0.722439
ENSG00000163918	0.722229
ENSG00000178233	0.721912
ENSG00000123975	0.721814
ENSG00000166226	0.721403
ENSG00000115966	0.719969
ENSG00000066044	0.7199
ENSG00000156531	0.71936
ENSG00000143621	0.718738
ENSG00000164163	0.718504
ENSG00000091513	0.718477
ENSG00000135829	0.718078
ENSG00000015479	0.718019
ENSG00000109805	0.717243
ENSG00000105576	0.717218
ENSG00000074266	0.716909
ENSG00000152977	0.716311
ENSG00000135341	0.71566
ENSG00000167977	0.715306
ENSG00000121211	0.714232
ENSG00000106976	0.713902
ENSG00000100749	0.713875
ENSG00000163527	0.713574
ENSG00000198668	0.713417
ENSG00000114503	0.713195
ENSG00000174684	0.712974
ENSG00000141425	0.712947
ENSG00000211460	0.712883
ENSG00000164134	0.712877
ENSG00000139746	0.712234
ENSG00000052723	0.711882
ENSG00000110696	0.711274
ENSG00000151247	0.711061
ENSG00000104517	0.711041
ENSG00000161547	0.710778
ENSG00000047315	0.710715
ENSG00000213281	0.710682
ENSG00000087470	0.710615
ENSG00000166803	0.709742
ENSG00000113387	0.709109
ENSG00000086475	0.709083
ENSG00000163939	0.709002
ENSG00000164104	0.708861
ENSG00000198176	0.708673
ENSG00000115484	0.708617
ENSG00000149926	0.708319
ENSG00000135316	0.707769
ENSG00000198791	0.707686
ENSG00000149575	0.707311
ENSG00000149554	0.707275
ENSG00000104738	0.707235
ENSG00000171848	0.707199
ENSG00000084764	0.707142
ENSG00000145920	0.707089
ENSG00000112118	0.706888
ENSG00000169679	0.706686
ENSG00000111605	0.706563
ENSG00000145907	0.70649
ENSG00000116983	0.706418
ENSG00000177764	0.706237
ENSG00000198794	0.706193
ENSG00000094916	0.706164
ENSG00000149313	0.706063
ENSG00000101266	0.705853
ENSG00000111530	0.705668
ENSG00000167281	0.705631
ENSG00000111142	0.705531
ENSG00000165119	0.705493
ENSG00000087258	0.705461
ENSG00000145833	0.705393
ENSG00000165244	0.70533
ENSG00000171385	0.705259
ENSG00000108055	0.70525
ENSG00000197381	0.70519
ENSG00000121390	0.705047
ENSG00000158815	0.705045
ENSG00000119203	0.704644
ENSG00000100162	0.704415
ENSG00000108312	0.704352
ENSG00000063244	0.704222
ENSG00000101138	0.704145
ENSG00000106399	0.704022
ENSG00000112081	0.703453
ENSG00000119707	0.703438
ENSG00000115875	0.703333
ENSG00000162385	0.703133
ENSG00000095002	0.703119
ENSG00000153130	0.702872
ENSG00000124207	0.702741
ENSG00000164611	0.702671
ENSG00000184271	0.702652
ENSG00000196262	0.702465
ENSG00000188486	0.702419
ENSG00000100567	0.702323
ENSG00000105011	0.702275
ENSG00000161800	0.702244
ENSG00000154001	0.702236
ENSG00000041357	0.70219
ENSG00000135387	0.701933
ENSG00000134748	0.701597
ENSG00000173020	0.701438
ENSG00000106462	0.701272
ENSG00000105605	0.701194
ENSG00000176619	0.701118
ENSG00000163002	0.701042
ENSG00000152455	0.701014
ENSG00000143442	0.700936
ENSG00000183684	0.700908
ENSG00000168393	0.700785
ENSG00000151923	0.700567
ENSG00000159335	0.70056
ENSG00000116754	0.700461
ENSG00000181163	0.700399
ENSG00000106355	0.700264
ENSG00000101752	0.700241
ENSG00000115163	0.700211
ENSG00000128534	0.700115
ENSG00000069275	0.699948
ENSG00000047932	0.699908
ENSG00000184524	0.699756
ENSG00000185024	0.699723
ENSG00000136485	0.699639
ENSG00000171791	0.699555
ENSG00000149136	0.699459
ENSG00000169139	0.699359
ENSG00000166847	0.699084
ENSG00000101098	0.698997
ENSG00000142459	0.698992
ENSG00000164167	0.698758
ENSG00000167325	0.698608
ENSG00000196504	0.698569
ENSG00000166508	0.698341
ENSG00000170584	0.698194
ENSG00000139921	0.698131
ENSG00000148943	0.698098
ENSG00000154727	0.697811
ENSG00000117399	0.69763
ENSG00000163320	0.697591
ENSG00000165417	0.697434
ENSG00000196367	0.697357
ENSG00000126457	0.697053
ENSG00000076003	0.696976
ENSG00000143106	0.696907
ENSG00000100216	0.696884
ENSG00000111196	0.696792
ENSG00000137692	0.696588
ENSG00000072274	0.696428
ENSG00000114520	0.696291
ENSG00000134057	0.696283
ENSG00000171863	0.696199
ENSG00000134453	0.696039
ENSG00000168496	0.696009
ENSG00000144231	0.695982
ENSG00000171703	0.695966
ENSG00000060339	0.695922
ENSG00000104967	0.695902
ENSG00000132964	0.695778
ENSG00000123374	0.695274
ENSG00000178184	0.695005
ENSG00000093000	0.694893
ENSG00000105968	0.694836
ENSG00000133247	0.694745
ENSG00000073670	0.694741
ENSG00000083312	0.694474
ENSG00000145388	0.69445
ENSG00000138834	0.694403
ENSG00000082258	0.694393
ENSG00000108106	0.694361
ENSG00000099956	0.694359
ENSG00000104695	0.694127
ENSG00000119953	0.69409
ENSG00000109184	0.693767
ENSG00000203685	0.693705
ENSG00000160716	0.693637
ENSG00000136824	0.693629
ENSG00000056586	0.693501
ENSG00000101413	0.693283
ENSG00000130208	0.693235
ENSG00000107443	0.693216
ENSG00000151292	0.693213
ENSG00000177889	0.693074
ENSG00000072803	0.693006
ENSG00000171311	0.692965
ENSG00000005812	0.692874
ENSG00000122482	0.692842
ENSG00000101843	0.692726
ENSG00000060688	0.692258
ENSG00000157087	0.692159
ENSG00000135446	0.691974
ENSG00000074211	0.691776
ENSG00000035499	0.691762
ENSG00000182870	0.691691
ENSG00000189403	0.691642
ENSG00000122566	0.691554
ENSG00000140395	0.691411
ENSG00000196363	0.691226
ENSG00000177733	0.691219
ENSG00000132535	0.691206
ENSG00000164109	0.691189
ENSG00000170860	0.691111
ENSG00000117153	0.691095
ENSG00000056661	0.691083
ENSG00000133997	0.690978
ENSG00000015171	0.69097
ENSG00000112282	0.690948
ENSG00000180370	0.690781
ENSG00000124493	0.690692
ENSG00000173653	0.690557
ENSG00000134001	0.690521
ENSG00000077312	0.690481
ENSG00000130699	0.690403
ENSG00000003056	0.690313
ENSG00000147536	0.69021
ENSG00000102230	0.690138
ENSG00000039123	0.690137
ENSG00000077147	0.689985
ENSG00000162704	0.689981
ENSG00000114346	0.689917
ENSG00000168807	0.689892
ENSG00000138757	0.68972
ENSG00000130520	0.689659
ENSG00000112984	0.689409
ENSG00000149187	0.689403
ENSG00000145216	0.689345
ENSG00000101126	0.689124
ENSG00000197451	0.688977
ENSG00000125835	0.688974
ENSG00000152253	0.688826
ENSG00000125870	0.688779
ENSG00000128268	0.688627
ENSG00000158578	0.688622
ENSG00000115524	0.688503
ENSG00000101489	0.688499
ENSG00000178498	0.688379
ENSG00000186063	0.688264
ENSG00000138071	0.688204
ENSG00000161956	0.687766
ENSG00000138758	0.687719
ENSG00000119396	0.687693
ENSG00000143742	0.687627
ENSG00000030066	0.687579
ENSG00000175643	0.687416
ENSG00000134308	0.687405
ENSG00000156017	0.687359
ENSG00000155545	0.687187
ENSG00000113810	0.687051
ENSG00000091651	0.68685
ENSG00000104442	0.686801
ENSG00000164742	0.686782
ENSG00000100603	0.686628
ENSG00000144354	0.6865
ENSG00000171960	0.686423
ENSG00000132383	0.686347
ENSG00000120948	0.686165
ENSG00000124802	0.686118
ENSG00000083896	0.686014
ENSG00000196591	0.686009
ENSG00000161980	0.685973
ENSG00000170903	0.685928
ENSG00000177565	0.685795
ENSG00000215301	0.685533
ENSG00000150093	0.685417
ENSG00000175387	0.685379
ENSG00000163348	0.685231
ENSG00000067606	0.685086
ENSG00000014138	0.68498
ENSG00000106245	0.684865
ENSG00000152683	0.684788
ENSG00000166266	0.684479
ENSG00000167100	0.684453
ENSG00000115233	0.684234
ENSG00000083642	0.684179
ENSG00000136875	0.684102
ENSG00000145604	0.683997
ENSG00000129083	0.683851
ENSG00000204231	0.683625
ENSG00000135457	0.683596
ENSG00000055917	0.683258
ENSG00000120837	0.683148
ENSG00000117713	0.683009
ENSG00000131467	0.682853
ENSG00000198720	0.682847
ENSG00000001167	0.682764
ENSG00000116062	0.682258
ENSG00000165802	0.682239
ENSG00000164548	0.682157
ENSG00000186732	0.681936
ENSG00000139154	0.681583
ENSG00000146676	0.68156
ENSG00000105325	0.68155
ENSG00000011083	0.681419
ENSG00000152601	0.681377
ENSG00000214655	0.681321
ENSG00000145293	0.681285
ENSG00000100442	0.681282
ENSG00000132153	0.681276
ENSG00000196419	0.681178
ENSG00000127337	0.681048
ENSG00000129187	0.681009
ENSG00000087087	0.680982
ENSG00000168488	0.680832
ENSG00000110171	0.680815
ENSG00000106615	0.680546
ENSG00000011347	0.680545
ENSG00000108587	0.680508
ENSG00000185787	0.680455
ENSG00000131653	0.680441
ENSG00000143756	0.680357
ENSG00000115207	0.680219
ENSG00000104388	0.680139
ENSG00000107625	0.680122
ENSG00000138081	0.680001
ENSG00000172239	0.679989
ENSG00000100151	0.679975
ENSG00000143858	0.679899
ENSG00000090060	0.679811
ENSG00000174780	0.679795
ENSG00000120333	0.679783
ENSG00000163743	0.679698
ENSG00000189114	0.679683
ENSG00000140632	0.679674
ENSG00000128609	0.679663
ENSG00000160460	0.67961
ENSG00000132356	0.679563
ENSG00000109189	0.679451
ENSG00000140350	0.679285
ENSG00000114209	0.679244
ENSG00000174521	0.679161
ENSG00000113649	0.679052
ENSG00000166128	0.679003
ENSG00000108175	0.678789
ENSG00000162706	0.678722
ENSG00000089280	0.678684
ENSG00000073111	0.678645
ENSG00000187498	0.678546
ENSG00000125107	0.678522
ENSG00000137876	0.678454
ENSG00000156261	0.678342
ENSG00000088325	0.678321
ENSG00000103495	0.678318
ENSG00000164190	0.678252
ENSG00000165934	0.678242
ENSG00000183722	0.678063
ENSG00000134371	0.677976
ENSG00000089022	0.677754
ENSG00000122257	0.677723
ENSG00000012174	0.677639
ENSG00000113575	0.677622
ENSG00000144744	0.677598
ENSG00000132879	0.677572
ENSG00000156802	0.677525
ENSG00000122958	0.677513
ENSG00000168056	0.677405
ENSG00000112062	0.677273
ENSG00000162961	0.67702
ENSG00000114978	0.676964
ENSG00000166862	0.676837
ENSG00000130803	0.676784
ENSG00000099942	0.676762
ENSG00000112237	0.676714
ENSG00000114573	0.67658
ENSG00000087302	0.676573
ENSG00000084623	0.676565
ENSG00000129351	0.676453
ENSG00000117906	0.676403
ENSG00000197102	0.67632
ENSG00000058091	0.676265
ENSG00000113658	0.676248
ENSG00000092201	0.676222
ENSG00000143569	0.676089
ENSG00000150967	0.676016
ENSG00000037241	0.675894
ENSG00000175216	0.675885
ENSG00000130227	0.675777
ENSG00000126216	0.675738
ENSG00000059758	0.675599
ENSG00000078369	0.67558
ENSG00000086589	0.675488
ENSG00000149100	0.675477
ENSG00000170144	0.67547
ENSG00000198252	0.675264
ENSG00000134717	0.675117
ENSG00000144357	0.675078
ENSG00000134313	0.67502
ENSG00000132963	0.674995
ENSG00000141644	0.674953
ENSG00000065883	0.674933
ENSG00000149930	0.674851
ENSG00000178999	0.674694
ENSG00000198231	0.674692
ENSG00000198700	0.674656
ENSG00000111790	0.674608
ENSG00000065548	0.674579
ENSG00000161958	0.674487
ENSG00000176102	0.674483
ENSG00000154174	0.674479
ENSG00000179295	0.674447
ENSG00000158636	0.67444
ENSG00000154016	0.674338
ENSG00000065802	0.674326
ENSG00000160445	0.674298
ENSG00000177200	0.674261
ENSG00000062650	0.674216
ENSG00000160097	0.674093
ENSG00000128951	0.674008
ENSG00000058404	0.673932
ENSG00000143033	0.673922
ENSG00000086065	0.673906
ENSG00000205302	0.673872
ENSG00000111726	0.673856
ENSG00000159593	0.67382
ENSG00000056097	0.67381
ENSG00000072756	0.6738
ENSG00000121774	0.673772
ENSG00000172757	0.673772
ENSG00000198586	0.673601
ENSG00000145864	0.673578
ENSG00000171206	0.673559
ENSG00000121579	0.67354
ENSG00000104408	0.673449
ENSG00000162063	0.673373
ENSG00000176490	0.673234
ENSG00000118873	0.67317
ENSG00000057757	0.673163
ENSG00000165283	0.673078
ENSG00000100324	0.673055
ENSG00000126351	0.673039
ENSG00000242265	0.673025
ENSG00000116030	0.672971
ENSG00000125743	0.672951
ENSG00000152154	0.672889
ENSG00000065135	0.672797
ENSG00000137770	0.672762
ENSG00000183207	0.672736
ENSG00000028277	0.67259
ENSG00000186298	0.672552
ENSG00000188064	0.672543
ENSG00000160789	0.672511
ENSG00000145217	0.672444
ENSG00000071626	0.672375
ENSG00000111361	0.672362
ENSG00000115464	0.672347
ENSG00000120805	0.672252
ENSG00000130558	0.672238
ENSG00000135847	0.672162
ENSG00000088247	0.6721
ENSG00000174871	0.672091
ENSG00000112308	0.672073
ENSG00000130816	0.672022
ENSG00000146463	0.671897
ENSG00000004700	0.67184
ENSG00000171862	0.671659
ENSG00000138138	0.671658
ENSG00000167005	0.671646
ENSG00000169504	0.671515
ENSG00000100201	0.671512
ENSG00000147669	0.671414
ENSG00000080986	0.671391
ENSG00000147677	0.671327
ENSG00000164815	0.671205
ENSG00000117601	0.671197
ENSG00000112079	0.671165
ENSG00000004939	0.671054
ENSG00000004777	0.670879
ENSG00000086189	0.67079
ENSG00000075975	0.670621
ENSG00000108671	0.67051
ENSG00000095574	0.670493
ENSG00000156475	0.670482
ENSG00000136758	0.670424
ENSG00000137815	0.6704
ENSG00000109270	0.67033
ENSG00000108821	0.670307
ENSG00000153046	0.670245
ENSG00000025156	0.670194
ENSG00000152944	0.67018
ENSG00000162607	0.670105
ENSG00000116750	0.670087
ENSG00000134504	0.669833
ENSG00000128245	0.669743
ENSG00000173064	0.669636
ENSG00000133704	0.669547
ENSG00000157869	0.669446
ENSG00000187109	0.669445
ENSG00000175792	0.669413
ENSG00000165660	0.669402
ENSG00000133935	0.669352
ENSG00000006740	0.66931
ENSG00000151746	0.669289
ENSG00000124067	0.669286
ENSG00000103035	0.669188
ENSG00000165525	0.669118
ENSG00000167074	0.669093
ENSG00000105723	0.669077
ENSG00000160294	0.669029
ENSG00000177108	0.668953
ENSG00000137776	0.668881
ENSG00000181790	0.668565
ENSG00000119041	0.668555
ENSG00000187556	0.668505
ENSG00000082898	0.6685
ENSG00000106628	0.668441
ENSG00000063177	0.668358
ENSG00000128989	0.668242
ENSG00000162980	0.668165
ENSG00000167088	0.66802
ENSG00000082153	0.668008
ENSG00000108557	0.667951
ENSG00000169118	0.667927
ENSG00000132463	0.667925
ENSG00000224531	0.667851
ENSG00000155097	0.667837
ENSG00000166166	0.667729
ENSG00000163781	0.667646
ENSG00000144642	0.66759
ENSG00000171262	0.667547
ENSG00000137154	0.667495
ENSG00000108518	0.667406
ENSG00000138100	0.667375
ENSG00000090889	0.667329
ENSG00000126091	0.667275
ENSG00000170540	0.667179
ENSG00000151657	0.667153
ENSG00000154146	0.667149
ENSG00000177551	0.667082
ENSG00000197122	0.66706
ENSG00000004487	0.667036
ENSG00000125676	0.666986
ENSG00000142731	0.666875
ENSG00000158985	0.666747
ENSG00000165916	0.66672
ENSG00000113593	0.666705
ENSG00000169744	0.666692
ENSG00000067560	0.66666
ENSG00000155508	0.666652
ENSG00000163634	0.666651
ENSG00000119487	0.666618
ENSG00000124795	0.666585
ENSG00000135250	0.666574
ENSG00000073969	0.666481
ENSG00000128656	0.666419
ENSG00000174231	0.666399
ENSG00000099783	0.666373
ENSG00000043093	0.666354
ENSG00000091527	0.666301
ENSG00000129159	0.666264
ENSG00000143179	0.666161
ENSG00000075089	0.666158
ENSG00000143228	0.666148
ENSG00000155254	0.666118
ENSG00000198015	0.665974
ENSG00000117569	0.665869
ENSG00000078142	0.66579
ENSG00000166477	0.6657
ENSG00000113194	0.665698
ENSG00000112739	0.665695
ENSG00000075856	0.665667
ENSG00000076321	0.665643
ENSG00000164031	0.665615
ENSG00000127526	0.665364
ENSG00000107859	0.665357
ENSG00000196911	0.665166
ENSG00000152795	0.665152
ENSG00000171560	0.665013
ENSG00000160633	0.664948
ENSG00000065559	0.664942
ENSG00000169045	0.664931
ENSG00000126226	0.664885
ENSG00000134690	0.664854
ENSG00000170638	0.664824
ENSG00000177728	0.664795
ENSG00000091009	0.664736
ENSG00000180008	0.664682
ENSG00000114062	0.664621
ENSG00000127616	0.66461
ENSG00000055208	0.664604
ENSG00000138385	0.664579
ENSG00000168538	0.664269
ENSG00000020129	0.664211
ENSG00000170852	0.664123
ENSG00000130332	0.66411
ENSG00000022277	0.664084
ENSG00000123416	0.664021
ENSG00000091542	0.663904
ENSG00000105879	0.663845
ENSG00000159692	0.663784
ENSG00000064419	0.663594
ENSG00000114742	0.663552
ENSG00000100353	0.663511
ENSG00000132466	0.663465
ENSG00000175768	0.663403
ENSG00000147905	0.6634
ENSG00000138443	0.663328
ENSG00000197045	0.663318
ENSG00000099995	0.663301
ENSG00000099910	0.663245
ENSG00000100030	0.663225
ENSG00000169813	0.663143
ENSG00000196961	0.663067
ENSG00000173457	0.662988
ENSG00000183340	0.66298
ENSG00000105270	0.662891
ENSG00000113763	0.662883
ENSG00000113595	0.662794
ENSG00000167193	0.662789
ENSG00000174891	0.662785
ENSG00000120008	0.662655
ENSG00000001631	0.66263
ENSG00000070761	0.662579
ENSG00000156381	0.662563
ENSG00000168135	0.662478
ENSG00000168259	0.662453
ENSG00000198276	0.662429
ENSG00000185811	0.662368
ENSG00000155561	0.66233
ENSG00000011485	0.662323
ENSG00000136754	0.662315
ENSG00000179134	0.662311
ENSG00000171793	0.662246
ENSG00000141429	0.662211
ENSG00000005175	0.66216
ENSG00000142408	0.662094
ENSG00000080503	0.662086
ENSG00000154582	0.662068
ENSG00000124562	0.662032
ENSG00000174748	0.66198
ENSG00000197771	0.661911
ENSG00000105176	0.661907
ENSG00000162378	0.661895
ENSG00000158411	0.661893
ENSG00000125691	0.661893
ENSG00000105983	0.661877
ENSG00000096401	0.661866
ENSG00000130311	0.661717
ENSG00000185009	0.661662
ENSG00000142230	0.661612
ENSG00000144040	0.661598
ENSG00000117691	0.661542
ENSG00000163882	0.661507
ENSG00000139343	0.661455
ENSG00000152700	0.661425
ENSG00000183513	0.66142
ENSG00000121741	0.661418
ENSG00000100664	0.661371
ENSG00000108506	0.661362
ENSG00000112972	0.66136
ENSG00000117650	0.661357
ENSG00000197106	0.661328
ENSG00000144034	0.661314
ENSG00000113300	0.661286
ENSG00000196715	0.661266
ENSG00000120699	0.661256
ENSG00000100526	0.661227
ENSG00000196338	0.66122
ENSG00000108262	0.661075
ENSG00000110321	0.661073
ENSG00000140525	0.661057
ENSG00000141367	0.661057
ENSG00000187555	0.66105
ENSG00000169604	0.661024
ENSG00000123136	0.66098
ENSG00000100883	0.66092
ENSG00000011304	0.660913
ENSG00000138623	0.660913
ENSG00000185591	0.660911
ENSG00000121022	0.660907
ENSG00000055070	0.660857
ENSG00000173214	0.660843
ENSG00000163681	0.660807
ENSG00000103769	0.660706
ENSG00000055044	0.6607
ENSG00000170471	0.660609
ENSG00000131051	0.660574
ENSG00000132670	0.660444
ENSG00000164346	0.660428
ENSG00000146223	0.660422
ENSG00000111481	0.660417
ENSG00000140307	0.660377
ENSG00000116560	0.660215
ENSG00000119878	0.660139
ENSG00000136986	0.660102
ENSG00000130713	0.659963
ENSG00000198730	0.659938
ENSG00000204130	0.659938
ENSG00000073150	0.65993
ENSG00000145741	0.659896
ENSG00000136450	0.659879
ENSG00000100147	0.659849
ENSG00000136854	0.659763
ENSG00000158711	0.659725
ENSG00000094880	0.659714
ENSG00000135624	0.659663
ENSG00000163468	0.659586
ENSG00000131931	0.659575
ENSG00000107164	0.659524
ENSG00000018510	0.659495
ENSG00000178171	0.659466
ENSG00000156976	0.659394
ENSG00000157219	0.659366
ENSG00000100884	0.659348
ENSG00000092531	0.65922
ENSG00000157540	0.659218
ENSG00000100167	0.659153
ENSG00000008735	0.659078
ENSG00000137807	0.659015
ENSG00000008056	0.658996
ENSG00000150753	0.658953
ENSG00000163655	0.658935
ENSG00000169567	0.658899
ENSG00000197694	0.658869
ENSG00000113569	0.658868
ENSG00000165704	0.658821
ENSG00000024422	0.658819
ENSG00000100796	0.658787
ENSG00000147604	0.658785
ENSG00000010278	0.65878
ENSG00000163848	0.658776
ENSG00000151640	0.658741
ENSG00000171865	0.65868
ENSG00000149243	0.658675
ENSG00000095787	0.658663
ENSG00000108883	0.658647
ENSG00000112200	0.658619
ENSG00000138297	0.658581
ENSG00000118181	0.658519
ENSG00000142856	0.65848
ENSG00000153107	0.658479
ENSG00000143398	0.658452
ENSG00000198901	0.658433
ENSG00000174953	0.6584
ENSG00000033178	0.658385
ENSG00000140612	0.658369
ENSG00000164924	0.65835
ENSG00000125249	0.658251
ENSG00000100528	0.658147
ENSG00000163430	0.658147
ENSG00000180822	0.658106
ENSG00000114331	0.65805
ENSG00000140931	0.657957
ENSG00000187522	0.657929
ENSG00000174106	0.657924
ENSG00000116138	0.657919
ENSG00000168291	0.657897
ENSG00000112640	0.657785
ENSG00000116251	0.657781
ENSG00000101158	0.657775
ENSG00000157350	0.657701
ENSG00000182944	0.65767
ENSG00000126778	0.657646
ENSG00000164588	0.657634
ENSG00000101384	0.657556
ENSG00000007312	0.657536
ENSG00000111581	0.657434
ENSG00000175602	0.657415
ENSG00000138439	0.657403
ENSG00000188859	0.657403
ENSG00000100934	0.65737
ENSG00000164794	0.657296
ENSG00000159202	0.657262
ENSG00000077380	0.657161
ENSG00000141556	0.657149
ENSG00000151465	0.657149
ENSG00000132664	0.65705
ENSG00000196235	0.657045
ENSG00000074201	0.656994
ENSG00000121152	0.656987
ENSG00000111707	0.656961
ENSG00000042088	0.656923
ENSG00000116544	0.656874
ENSG00000035862	0.656844
ENSG00000062725	0.656823
ENSG00000168303	0.65681
ENSG00000143183	0.656798
ENSG00000140382	0.656796
ENSG00000173113	0.656788
ENSG00000167771	0.656769
ENSG00000047621	0.656758
ENSG00000168036	0.656757
ENSG00000130540	0.656754
ENSG00000139687	0.656717
ENSG00000161970	0.656716
ENSG00000054116	0.656693
ENSG00000124302	0.656643
ENSG00000066777	0.656605
ENSG00000126698	0.656521
ENSG00000106588	0.656519
ENSG00000120253	0.656505
ENSG00000124209	0.656486
ENSG00000087095	0.656417
ENSG00000149923	0.656378
ENSG00000198964	0.656362
ENSG00000156482	0.656348
ENSG00000138750	0.656323
ENSG00000128915	0.656283
ENSG00000136929	0.656185
ENSG00000132639	0.656169
ENSG00000085872	0.656162
ENSG00000160087	0.656145
ENSG00000168028	0.656132
ENSG00000086598	0.656111
ENSG00000069345	0.65602
ENSG00000165675	0.655986
ENSG00000198087	0.655963
ENSG00000054793	0.655891
ENSG00000182916	0.655877
ENSG00000164331	0.655828
ENSG00000065243	0.655775
ENSG00000205250	0.655726
ENSG00000167900	0.655721
ENSG00000118454	0.65571
ENSG00000136381	0.655703
ENSG00000108946	0.655696
ENSG00000163558	0.655689
ENSG00000124160	0.655686
ENSG00000088826	0.655638
ENSG00000096384	0.655614
ENSG00000107882	0.655557
ENSG00000174938	0.655555
ENSG00000106299	0.655531
ENSG00000140682	0.65545
ENSG00000021300	0.655423
ENSG00000177374	0.655416
ENSG00000136938	0.655381
ENSG00000014123	0.655376
ENSG00000049540	0.655371
ENSG00000100297	0.655338
ENSG00000125952	0.655182
ENSG00000178252	0.655125
ENSG00000148229	0.655117
ENSG00000108406	0.655106
ENSG00000162981	0.655082
ENSG00000162298	0.655076
ENSG00000175063	0.655058
ENSG00000171150	0.655046
ENSG00000077254	0.655007
ENSG00000135486	0.654882
ENSG00000122692	0.654842
ENSG00000144834	0.654788
ENSG00000150625	0.654785
ENSG00000115368	0.654774
ENSG00000031823	0.654752
ENSG00000068831	0.654751
ENSG00000092108	0.654678
ENSG00000066422	0.654635
ENSG00000109180	0.654611
ENSG00000137504	0.654594
ENSG00000151893	0.654576
ENSG00000109738	0.654574
ENSG00000163995	0.654567
ENSG00000198830	0.654559
ENSG00000104889	0.654453
ENSG00000197756	0.654423
ENSG00000100281	0.654423
ENSG00000145425	0.654391
ENSG00000189091	0.654388
ENSG00000163466	0.654339
ENSG00000074317	0.654267
ENSG00000137309	0.654199
ENSG00000161960	0.654184
ENSG00000167191	0.654182
ENSG00000185722	0.654182
ENSG00000161940	0.654151
ENSG00000138041	0.654099
ENSG00000179010	0.654062
ENSG00000186635	0.654038
ENSG00000108666	0.654029
ENSG00000153214	0.653984
ENSG00000144566	0.653957
ENSG00000112742	0.653957
ENSG00000096746	0.653932
ENSG00000105613	0.65389
ENSG00000107643	0.653866
ENSG00000178919	0.653811
ENSG00000079246	0.653807
ENSG00000103018	0.653794
ENSG00000146648	0.653764
ENSG00000105443	0.653742
ENSG00000153044	0.653726
ENSG00000127527	0.653711
ENSG00000167680	0.653703
ENSG00000167657	0.653676
ENSG00000166851	0.653646
ENSG00000140006	0.653576
ENSG00000136982	0.653575
ENSG00000198755	0.653572
ENSG00000133612	0.6535
ENSG00000159761	0.65336
ENSG00000106609	0.653289
ENSG00000132478	0.653224
ENSG00000104435	0.653144
ENSG00000107854	0.653133
ENSG00000196655	0.653078
ENSG00000197959	0.653078
ENSG00000099365	0.653064
ENSG00000163428	0.653044
ENSG00000131437	0.653007
ENSG00000148634	0.652987
ENSG00000101180	0.652978
ENSG00000141380	0.652945
ENSG00000100650	0.652899
ENSG00000168137	0.652897
ENSG00000135111	0.65288
ENSG00000171608	0.652855
ENSG00000214046	0.652854
ENSG00000166793	0.652784
ENSG00000140988	0.652767
ENSG00000171530	0.652676
ENSG00000118733	0.652673
ENSG00000175155	0.652661
ENSG00000224877	0.652642
ENSG00000154832	0.652608
ENSG00000070087	0.652599
ENSG00000170043	0.652519
ENSG00000009307	0.652502
ENSG00000134287	0.652496
ENSG00000249471	0.652491
ENSG00000068489	0.652478
ENSG00000131148	0.652445
ENSG00000134323	0.652443
ENSG00000127922	0.652435
ENSG00000124702	0.652394
ENSG00000174373	0.652316
ENSG00000152382	0.652301
ENSG00000152578	0.652294
ENSG00000168906	0.652291
ENSG00000136709	0.652241
ENSG00000253719	0.652208
ENSG00000138442	0.652139
ENSG00000141030	0.652121
ENSG00000130511	0.652055
ENSG00000115421	0.652055
ENSG00000125354	0.652033
ENSG00000158290	0.652027
ENSG00000066136	0.651986
ENSG00000168385	0.651941
ENSG00000180817	0.651917
ENSG00000104381	0.651832
ENSG00000187514	0.651804
ENSG00000184992	0.651803
ENSG00000080815	0.651765
ENSG00000164305	0.651758
ENSG00000077080	0.65169
ENSG00000158545	0.65167
ENSG00000174695	0.651579
ENSG00000135638	0.651565
ENSG00000133169	0.651547
ENSG00000101935	0.651506
ENSG00000115053	0.651392
ENSG00000130638	0.651377
ENSG00000132680	0.651377
ENSG00000160991	0.651327
ENSG00000107796	0.651252
ENSG00000173207	0.651249
ENSG00000123737	0.651241
ENSG00000172531	0.65111
ENSG00000171109	0.651084
ENSG00000127663	0.651073
ENSG00000186908	0.651041
ENSG00000036549	0.650984
ENSG00000156374	0.65097
ENSG00000186575	0.65097
ENSG00000128917	0.650969
ENSG00000101901	0.650943
ENSG00000104412	0.65094
ENSG00000119969	0.650938
ENSG00000107669	0.650933
ENSG00000115145	0.65089
ENSG00000101972	0.650828
ENSG00000146731	0.650822
ENSG00000163161	0.650805
ENSG00000168081	0.6508
ENSG00000173273	0.650798
ENSG00000120458	0.65079
ENSG00000172380	0.650789
ENSG00000007168	0.650785
ENSG00000049618	0.650691
ENSG00000107929	0.650678
ENSG00000121542	0.650586
ENSG00000176749	0.650573
ENSG00000125630	0.650506
ENSG00000175662	0.650482
ENSG00000214140	0.650328
ENSG00000099822	0.650325
ENSG00000171634	0.650323
ENSG00000163281	0.650316
ENSG00000169251	0.650245
ENSG00000166233	0.650244
ENSG00000144028	0.650242
ENSG00000171368	0.650235
ENSG00000054965	0.65022
ENSG00000130726	0.650195
ENSG00000144224	0.65019
ENSG00000119596	0.650168
ENSG00000178921	0.650097
ENSG00000141646	0.650083
ENSG00000124198	0.650028
ENSG00000197713	0.650008
ENSG00000143493	0.649993
ENSG00000133393	0.649987
ENSG00000100138	0.649981
ENSG00000116161	0.649962
ENSG00000164244	0.649935
ENSG00000132603	0.649929
ENSG00000070808	0.649879
ENSG00000105173	0.649832
ENSG00000197111	0.649789
ENSG00000178691	0.649754
ENSG00000111358	0.649747
ENSG00000177548	0.649715
ENSG00000149269	0.649663
ENSG00000115266	0.649639
ENSG00000123411	0.649613
ENSG00000067955	0.649608
ENSG00000113327	0.649608
ENSG00000105649	0.649538
ENSG00000109756	0.64946
ENSG00000011243	0.64939
ENSG00000206418	0.649373
ENSG00000128340	0.649343
ENSG00000011405	0.649335
ENSG00000175866	0.649322
ENSG00000058804	0.649219
ENSG00000143761	0.649201
ENSG00000093009	0.6492
ENSG00000147140	0.649126
ENSG00000112697	0.649026
ENSG00000141759	0.648965
ENSG00000162695	0.648885
ENSG00000107362	0.648849
ENSG00000101596	0.648798
ENSG00000182973	0.648717
ENSG00000163032	0.648716
ENSG00000111237	0.648699
ENSG00000166200	0.648673
ENSG00000121892	0.648587
ENSG00000154096	0.648555
ENSG00000101079	0.648529
ENSG00000146414	0.648521
ENSG00000115128	0.648515
ENSG00000220205	0.648491
ENSG00000150459	0.648477
ENSG00000163170	0.648415
ENSG00000134265	0.648404
ENSG00000097021	0.648403
ENSG00000167792	0.648372
ENSG00000137522	0.64836
ENSG00000078403	0.648356
ENSG00000105137	0.648354
ENSG00000124507	0.648346
ENSG00000166037	0.648344
ENSG00000143393	0.648277
ENSG00000161544	0.648229
ENSG00000181827	0.648226
ENSG00000135070	0.648196
ENSG00000171241	0.648175
ENSG00000072864	0.648151
ENSG00000189079	0.648116
ENSG00000185518	0.64809
ENSG00000077454	0.648087
ENSG00000079785	0.648087
ENSG00000166165	0.648085
ENSG00000144909	0.648073
ENSG00000170653	0.648069
ENSG00000140992	0.648042
ENSG00000067221	0.648013
ENSG00000117533	0.648009
ENSG00000146021	0.647998
ENSG00000051180	0.647993
ENSG00000172819	0.64798
ENSG00000084774	0.647977
ENSG00000152332	0.647964
ENSG00000204116	0.647961
ENSG00000141522	0.647947
ENSG00000049167	0.647941
ENSG00000100321	0.647837
ENSG00000183475	0.647827
ENSG00000151148	0.647822
ENSG00000164916	0.647821
ENSG00000205981	0.647745
ENSG00000058272	0.647714
ENSG00000143420	0.647683
ENSG00000102053	0.647678
ENSG00000122550	0.647657
ENSG00000183780	0.647654
ENSG00000152413	0.647649
ENSG00000168785	0.647642
ENSG00000137955	0.647588
ENSG00000159579	0.647564
ENSG00000177463	0.647558
ENSG00000164024	0.647461
ENSG00000160293	0.647455
ENSG00000182901	0.647434
ENSG00000173227	0.647387
ENSG00000088832	0.647377
ENSG00000169427	0.647376
ENSG00000075043	0.647346
ENSG00000174547	0.647267
ENSG00000197323	0.647247
ENSG00000166333	0.647228
ENSG00000156959	0.647203
ENSG00000113648	0.647168
ENSG00000167889	0.647158
ENSG00000014641	0.647118
ENSG00000107282	0.647078
ENSG00000123091	0.647068
ENSG00000140948	0.647061
ENSG00000145592	0.647033
ENSG00000003756	0.647032
ENSG00000167815	0.647017
ENSG00000089902	0.646978
ENSG00000169992	0.64696
ENSG00000022355	0.646901
ENSG00000131115	0.646899
ENSG00000100804	0.646853
ENSG00000170515	0.646834
ENSG00000100764	0.646805
ENSG00000125755	0.646709
ENSG00000118160	0.646683
ENSG00000168002	0.646676
ENSG00000117419	0.646635
ENSG00000110429	0.646606
ENSG00000160218	0.646574
ENSG00000136848	0.646497
ENSG00000145526	0.646489
ENSG00000170270	0.646477
ENSG00000105221	0.646461
ENSG00000149654	0.646398
ENSG00000100614	0.646384
ENSG00000151617	0.646361
ENSG00000171566	0.646254
ENSG00000070831	0.646244
ENSG00000129933	0.646217
ENSG00000059573	0.646177
ENSG00000172482	0.646172
ENSG00000111011	0.646172
ENSG00000168487	0.646154
ENSG00000168310	0.646098
ENSG00000006118	0.646034
ENSG00000138078	0.645977
ENSG00000157837	0.645961
ENSG00000146802	0.645944
ENSG00000241973	0.64594
ENSG00000136448	0.645918
ENSG00000175161	0.645858
ENSG00000204262	0.645852
ENSG00000122545	0.645832
ENSG00000171476	0.645823
ENSG00000101335	0.645799
ENSG00000197622	0.645797
ENSG00000179915	0.645778
ENSG00000057608	0.64573
ENSG00000170727	0.645651
ENSG00000085449	0.645622
ENSG00000156110	0.645565
ENSG00000125285	0.645485
ENSG00000071127	0.645481
ENSG00000104953	0.645475
ENSG00000115760	0.645461
ENSG00000075292	0.645437
ENSG00000185129	0.645424
ENSG00000162585	0.64541
ENSG00000130758	0.645404
ENSG00000175745	0.645403
ENSG00000100387	0.64539
ENSG00000142875	0.645357
ENSG00000078140	0.645304
ENSG00000185818	0.64529
ENSG00000185721	0.645283
ENSG00000110881	0.645245
ENSG00000063180	0.645232
ENSG00000079102	0.645204
ENSG00000151532	0.645082
ENSG00000108298	0.645063
ENSG00000177301	0.644971
ENSG00000120686	0.644877
ENSG00000118579	0.644847
ENSG00000068971	0.644743
ENSG00000168090	0.644735
ENSG00000155330	0.644722
ENSG00000140326	0.644693
ENSG00000124571	0.644674
ENSG00000155329	0.644661
ENSG00000100060	0.64463
ENSG00000164880	0.644627
ENSG00000254004	0.644619
ENSG00000105639	0.644577
ENSG00000161203	0.644533
ENSG00000074800	0.644488
ENSG00000164885	0.644447
ENSG00000109133	0.64437
ENSG00000107105	0.644332
ENSG00000099800	0.644256
ENSG00000050748	0.644254
ENSG00000180488	0.644241
ENSG00000204160	0.644237
ENSG00000156508	0.64423
ENSG00000165669	0.644199
ENSG00000137845	0.644189
ENSG00000071539	0.644183
ENSG00000174840	0.644155
ENSG00000170275	0.64408
ENSG00000153904	0.64408
ENSG00000115306	0.644075
ENSG00000139613	0.644073
ENSG00000132424	0.644032
ENSG00000100462	0.644007
ENSG00000121775	0.643981
ENSG00000145715	0.643909
ENSG00000055332	0.643862
ENSG00000160201	0.643832
ENSG00000013275	0.643804
ENSG00000058262	0.643775
ENSG00000145779	0.643763
ENSG00000135119	0.643759
ENSG00000035928	0.64375
ENSG00000095539	0.643647
ENSG00000163462	0.643602
ENSG00000166189	0.643587
ENSG00000101182	0.643581
ENSG00000071243	0.643578
ENSG00000147044	0.643546
ENSG00000164754	0.643545
ENSG00000005022	0.643496
ENSG00000198420	0.643423
ENSG00000127481	0.643418
ENSG00000186130	0.643412
ENSG00000168172	0.643409
ENSG00000092148	0.643396
ENSG00000230989	0.643389
ENSG00000106459	0.643364
ENSG00000122687	0.643341
ENSG00000174574	0.643338
ENSG00000071246	0.643298
ENSG00000157782	0.643267
ENSG00000153266	0.643217
ENSG00000123066	0.643191
ENSG00000152932	0.643173
ENSG00000111737	0.643051
ENSG00000136828	0.643048
ENSG00000109339	0.643042
ENSG00000125629	0.643023
ENSG00000174442	0.643009
ENSG00000135900	0.642993
ENSG00000144810	0.642911
ENSG00000109171	0.642902
ENSG00000151135	0.64289
ENSG00000172795	0.642866
ENSG00000169976	0.642829
ENSG00000147533	0.642829
ENSG00000140153	0.642827
ENSG00000134014	0.642803
ENSG00000153310	0.642731
ENSG00000213937	0.642717
ENSG00000155744	0.642672
ENSG00000140262	0.642672
ENSG00000105662	0.642612
ENSG00000135925	0.642597
ENSG00000102900	0.642595
ENSG00000032389	0.642577
ENSG00000006638	0.642565
ENSG00000184517	0.64252
ENSG00000073712	0.642473
ENSG00000160124	0.642463
ENSG00000000938	0.642455
ENSG00000071894	0.642437
ENSG00000078900	0.6423
ENSG00000134809	0.642245
ENSG00000173744	0.642101
ENSG00000197562	0.642079
ENSG00000131759	0.642061
ENSG00000143401	0.642011
ENSG00000135740	0.641989
ENSG00000143153	0.641966
ENSG00000111269	0.641964
ENSG00000062822	0.641955
ENSG00000109111	0.641928
ENSG00000124486	0.641923
ENSG00000183570	0.641913
ENSG00000147654	0.641833
ENSG00000187961	0.641795
ENSG00000244005	0.641788
ENSG00000084676	0.641787
ENSG00000037749	0.641784
ENSG00000165023	0.641758
ENSG00000065320	0.641731
ENSG00000100220	0.641715
ENSG00000066654	0.6417
ENSG00000112592	0.641695
ENSG00000153982	0.641672
ENSG00000071655	0.641652
ENSG00000185220	0.641636
ENSG00000144840	0.64161
ENSG00000125651	0.641594
ENSG00000068078	0.64159
ENSG00000162434	0.641544
ENSG00000162222	0.641543
ENSG00000139826	0.641539
ENSG00000166441	0.641454
ENSG00000168421	0.641439
ENSG00000178719	0.641413
ENSG00000164329	0.641391
ENSG00000180901	0.641355
ENSG00000099381	0.641354
ENSG00000128482	0.641334
ENSG00000162642	0.641309
ENSG00000221823	0.641305
ENSG00000115241	0.641257
ENSG00000105193	0.641237
ENSG00000213672	0.641232
ENSG00000164970	0.641222
ENSG00000127022	0.641192
ENSG00000126787	0.641186
ENSG00000198856	0.641153
ENSG00000065150	0.641151
ENSG00000170579	0.641071
ENSG00000148835	0.641062
ENSG00000126583	0.641043
ENSG00000132388	0.640994
ENSG00000038382	0.640931
ENSG00000136891	0.640925
ENSG00000131149	0.640916
ENSG00000155189	0.640907
ENSG00000172809	0.640884
ENSG00000134910	0.640819
ENSG00000166006	0.640736
ENSG00000138614	0.64069
ENSG00000136937	0.64069
ENSG00000046653	0.640664
ENSG00000198242	0.640655
ENSG00000198914	0.640647
ENSG00000142252	0.640591
ENSG00000183853	0.640576
ENSG00000165655	0.640573
ENSG00000247626	0.640564
ENSG00000213585	0.640553
ENSG00000185513	0.640542
ENSG00000116747	0.640509
ENSG00000108561	0.640476
ENSG00000134851	0.640474
ENSG00000135655	0.640451
ENSG00000100028	0.64045
ENSG00000085999	0.64044
ENSG00000138386	0.640424
ENSG00000111224	0.640419
ENSG00000137075	0.640354
ENSG00000101557	0.64032
ENSG00000164692	0.640267
ENSG00000168490	0.640236
ENSG00000108231	0.640218
ENSG00000198216	0.640198
ENSG00000038210	0.64019
ENSG00000090905	0.640166
ENSG00000176248	0.640134
ENSG00000166503	0.64013
ENSG00000171532	0.640122
ENSG00000185274	0.640061
ENSG00000188529	0.64003
ENSG00000143207	0.639993
ENSG00000180447	0.639969
ENSG00000177954	0.639963
ENSG00000108443	0.639929
ENSG00000116857	0.639786
ENSG00000164985	0.639778
ENSG00000184432	0.639774
ENSG00000135334	0.639768
ENSG00000151881	0.639744
ENSG00000152904	0.639632
ENSG00000100105	0.639609
ENSG00000170606	0.639598
ENSG00000119912	0.639576
ENSG00000091483	0.639564
ENSG00000119537	0.639472
ENSG00000253729	0.639465
ENSG00000197885	0.639416
ENSG00000039068	0.639408
ENSG00000132434	0.639408
ENSG00000025800	0.639398
ENSG00000172172	0.639322
ENSG00000148481	0.639306
ENSG00000174446	0.639261
ENSG00000172667	0.639259
ENSG00000117500	0.63923
ENSG00000160688	0.639161
ENSG00000062598	0.639131
ENSG00000165282	0.639121
ENSG00000112531	0.639089
ENSG00000113013	0.639086
ENSG00000146247	0.63905
ENSG00000173889	0.639041
ENSG00000106244	0.639038
ENSG00000136928	0.639029
ENSG00000135108	0.639029
ENSG00000108094	0.639025
ENSG00000162670	0.63901
ENSG00000137267	0.638927
ENSG00000160360	0.638884
ENSG00000148408	0.638864
ENSG00000128699	0.638845
ENSG00000101161	0.638702
ENSG00000113749	0.638685
ENSG00000101868	0.63867
ENSG00000163755	0.638622
ENSG00000163875	0.638597
ENSG00000065427	0.638577
ENSG00000065665	0.638571
ENSG00000159140	0.638556
ENSG00000011114	0.63855
ENSG00000243943	0.638533
ENSG00000196531	0.638503
ENSG00000213639	0.638488
ENSG00000139350	0.638474
ENSG00000102078	0.638442
ENSG00000165914	0.638395
ENSG00000167196	0.638353
ENSG00000109685	0.638344
ENSG00000131469	0.638329
ENSG00000102908	0.638255
ENSG00000151917	0.63823
ENSG00000120802	0.638226
ENSG00000066336	0.638183
ENSG00000122386	0.638178
ENSG00000115827	0.638143
ENSG00000198056	0.638119
ENSG00000150672	0.638086
ENSG00000144118	0.638058
ENSG00000197457	0.63804
ENSG00000139842	0.63803
ENSG00000179796	0.638003
ENSG00000075340	0.637999
ENSG00000119335	0.637971
ENSG00000153885	0.637963
ENSG00000142156	0.63792
ENSG00000114686	0.637907
ENSG00000160113	0.637876
ENSG00000138032	0.637831
ENSG00000175334	0.6378
ENSG00000196411	0.637774
ENSG00000082014	0.637773
ENSG00000171564	0.637767
ENSG00000109736	0.63775
ENSG00000142208	0.637747
ENSG00000178235	0.637693
ENSG00000183258	0.637675
ENSG00000129911	0.637664
ENSG00000159377	0.637651
ENSG00000124422	0.637606
ENSG00000185236	0.637587
ENSG00000106723	0.637555
ENSG00000170027	0.637547
ENSG00000198380	0.637545
ENSG00000104331	0.637544
ENSG00000164332	0.637538
ENSG00000173456	0.637527
ENSG00000110048	0.637469
ENSG00000064961	0.637419
ENSG00000168374	0.637403
ENSG00000172803	0.637403
ENSG00000113161	0.637307
ENSG00000114491	0.637274
ENSG00000106327	0.637271
ENSG00000164091	0.637168
ENSG00000008256	0.637142
ENSG00000149179	0.637141
ENSG00000066279	0.637103
ENSG00000185418	0.637097
ENSG00000111231	0.637036
ENSG00000164830	0.637032
ENSG00000115353	0.636992
ENSG00000177182	0.63696
ENSG00000130751	0.636904
ENSG00000124164	0.636889
ENSG00000155096	0.636887
ENSG00000159592	0.636859
ENSG00000077721	0.63685
ENSG00000197702	0.636847
ENSG00000187601	0.636816
ENSG00000118418	0.636809
ENSG00000103723	0.636734
ENSG00000111880	0.636709
ENSG00000163485	0.636686
ENSG00000104671	0.636659
ENSG00000126261	0.636649
ENSG00000100478	0.636628
ENSG00000197471	0.636626
ENSG00000112029	0.636516
ENSG00000128872	0.636479
ENSG00000107331	0.636452
ENSG00000126970	0.636425
ENSG00000129625	0.636409
ENSG00000174437	0.636391
ENSG00000065328	0.636322
ENSG00000177683	0.636294
ENSG00000221887	0.636278
ENSG00000108861	0.636229
ENSG00000165912	0.636204
ENSG00000196712	0.636193
ENSG00000048828	0.636174
ENSG00000111906	0.636144
ENSG00000165280	0.636142
ENSG00000164603	0.636141
ENSG00000168542	0.636128
ENSG00000125814	0.63611
ENSG00000077809	0.636108
ENSG00000163517	0.636105
ENSG00000075568	0.636102
ENSG00000010165	0.63609
ENSG00000204628	0.636084
ENSG00000139910	0.636034
ENSG00000164258	0.63603
ENSG00000159352	0.636026
ENSG00000105438	0.636025
ENSG00000101367	0.636013
ENSG00000205323	0.636004
ENSG00000109436	0.635967
ENSG00000239857	0.635955
ENSG00000165424	0.63585
ENSG00000196455	0.635826
ENSG00000008294	0.635803
ENSG00000132436	0.635801
ENSG00000040608	0.635793
ENSG00000175895	0.635785
ENSG00000183337	0.635714
ENSG00000119782	0.63567
ENSG00000113966	0.635662
ENSG00000069509	0.63566
ENSG00000123595	0.635632
ENSG00000053900	0.635602
ENSG00000102054	0.635588
ENSG00000185920	0.635586
ENSG00000100316	0.635581
ENSG00000213190	0.635577
ENSG00000143119	0.635535
ENSG00000186815	0.635479
ENSG00000010244	0.635438
ENSG00000083750	0.635438
ENSG00000054267	0.635407
ENSG00000234545	0.635394
ENSG00000144711	0.635227
ENSG00000144554	0.635189
ENSG00000170185	0.635171
ENSG00000116809	0.635162
ENSG00000170616	0.635149
ENSG00000143156	0.635143
ENSG00000159055	0.635135
ENSG00000132912	0.635108
ENSG00000166147	0.635106
ENSG00000165629	0.635086
ENSG00000156876	0.635077
ENSG00000071564	0.635052
ENSG00000117598	0.635049
ENSG00000139597	0.635042
ENSG00000143977	0.635028
ENSG00000112139	0.635014
ENSG00000179242	0.63501
ENSG00000107949	0.634958
ENSG00000167272	0.634938
ENSG00000166482	0.634868
ENSG00000145335	0.634808
ENSG00000152022	0.634804
ENSG00000168301	0.634785
ENSG00000164442	0.634754
ENSG00000008441	0.634736
ENSG00000162975	0.634652
ENSG00000156298	0.634634
ENSG00000108039	0.634614
ENSG00000006071	0.634603
ENSG00000136451	0.6346
ENSG00000104231	0.634516
ENSG00000055130	0.634506
ENSG00000134109	0.634455
ENSG00000182400	0.634439
ENSG00000112659	0.634436
ENSG00000151500	0.634408
ENSG00000156304	0.634401
ENSG00000107758	0.634349
ENSG00000167553	0.634294
ENSG00000160685	0.634281
ENSG00000160305	0.634238
ENSG00000040731	0.634222
ENSG00000176049	0.634216
ENSG00000107036	0.634177
ENSG00000204435	0.634175
ENSG00000177103	0.634169
ENSG00000183520	0.634113
ENSG00000169783	0.634097
ENSG00000149639	0.634091
ENSG00000136352	0.63409
ENSG00000111832	0.63409
ENSG00000153914	0.634077
ENSG00000083845	0.634068
ENSG00000103549	0.634061
ENSG00000110066	0.634008
ENSG00000101193	0.633996
ENSG00000182732	0.633994
ENSG00000160392	0.633979
ENSG00000152147	0.633973
ENSG00000155636	0.633929
ENSG00000088930	0.633924
ENSG00000087365	0.633891
ENSG00000189043	0.63389
ENSG00000119314	0.633868
ENSG00000143870	0.633848
ENSG00000086102	0.633827
ENSG00000105464	0.633826
ENSG00000141682	0.633824
ENSG00000203880	0.633812
ENSG00000035720	0.633757
ENSG00000143799	0.63365
ENSG00000101144	0.633639
ENSG00000138814	0.633629
ENSG00000163539	0.633581
ENSG00000188021	0.63357
ENSG00000141424	0.633567
ENSG00000129084	0.633564
ENSG00000113838	0.63353
ENSG00000153048	0.633523
ENSG00000109475	0.633501
ENSG00000110700	0.633488
ENSG00000090061	0.633473
ENSG00000114988	0.633472
ENSG00000179456	0.633402
ENSG00000167522	0.633312
ENSG00000183495	0.633305
ENSG00000157916	0.633157
ENSG00000175087	0.633114
ENSG00000149262	0.63309
ENSG00000114125	0.633068
ENSG00000101204	0.633064
ENSG00000117625	0.633045
ENSG00000132485	0.633015
ENSG00000142534	0.633013
ENSG00000164604	0.632946
ENSG00000065000	0.632946
ENSG00000079134	0.632912
ENSG00000204271	0.632884
ENSG00000162576	0.632877
ENSG00000198356	0.632822
ENSG00000131375	0.632815
ENSG00000133083	0.632791
ENSG00000105204	0.632771
ENSG00000108848	0.632755
ENSG00000128059	0.632736
ENSG00000122042	0.632692
ENSG00000173120	0.63267
ENSG00000112306	0.63266
ENSG00000049245	0.632651
ENSG00000019549	0.63261
ENSG00000134900	0.632598
ENSG00000143093	0.632566
ENSG00000125686	0.63249
ENSG00000213079	0.632426
ENSG00000168092	0.632335
ENSG00000147601	0.63228
ENSG00000135269	0.632265
ENSG00000023734	0.632259
ENSG00000166922	0.632247
ENSG00000138231	0.632239
ENSG00000136297	0.632236
ENSG00000102531	0.632228
ENSG00000176533	0.632226
ENSG00000100632	0.632221
ENSG00000092208	0.632214
ENSG00000165379	0.632167
ENSG00000168710	0.632157
ENSG00000132507	0.632148
ENSG00000136122	0.63212
ENSG00000133627	0.63211
ENSG00000110107	0.632104
ENSG00000145740	0.632049
ENSG00000074603	0.632037
ENSG00000100142	0.632007
ENSG00000141480	0.631988
ENSG00000091127	0.631985
ENSG00000115020	0.631964
ENSG00000152219	0.631945
ENSG00000131013	0.631917
ENSG00000151834	0.631872
ENSG00000188612	0.631792
ENSG00000117122	0.631786
ENSG00000183718	0.631698
ENSG00000138780	0.631659
ENSG00000123349	0.631638
ENSG00000166582	0.631635
ENSG00000101003	0.631624
ENSG00000147164	0.631613
ENSG00000185619	0.631606
ENSG00000221946	0.631604
ENSG00000103187	0.631594
ENSG00000173818	0.631592
ENSG00000151233	0.631585
ENSG00000102879	0.63158
ENSG00000051825	0.631575
ENSG00000129562	0.63157
ENSG00000169490	0.631547
ENSG00000137200	0.631537
ENSG00000175220	0.631535
ENSG00000101337	0.631526
ENSG00000198060	0.631519
ENSG00000143256	0.631459
ENSG00000134825	0.631444
ENSG00000165527	0.631396
ENSG00000176165	0.63139
ENSG00000138136	0.631389
ENSG00000129636	0.631351
ENSG00000160949	0.631337
ENSG00000166257	0.631288
ENSG00000186001	0.631276
ENSG00000198042	0.63126
ENSG00000118007	0.631248
ENSG00000116254	0.631245
ENSG00000116478	0.631219
ENSG00000166526	0.631193
ENSG00000038274	0.631152
ENSG00000134996	0.631108
ENSG00000114021	0.631078
ENSG00000167461	0.631062
ENSG00000082068	0.63104
ENSG00000156564	0.631012
ENSG00000184058	0.63101
ENSG00000181585	0.630955
ENSG00000106415	0.630943
ENSG00000091157	0.630919
ENSG00000002834	0.63091
ENSG00000113532	0.630888
ENSG00000114098	0.630832
ENSG00000183020	0.630823
ENSG00000205339	0.630819
ENSG00000168959	0.630808
ENSG00000120251	0.630782
ENSG00000079150	0.630772
ENSG00000165804	0.630737
ENSG00000172932	0.63073
ENSG00000018610	0.630701
ENSG00000184009	0.63069
ENSG00000185238	0.63067
ENSG00000155438	0.630651
ENSG00000169021	0.630607
ENSG00000166402	0.630588
ENSG00000156970	0.630582
ENSG00000184863	0.630577
ENSG00000163029	0.630564
ENSG00000158457	0.630531
ENSG00000129355	0.630505
ENSG00000101210	0.63048
ENSG00000198081	0.630463
ENSG00000072110	0.630455
ENSG00000134884	0.630444
ENSG00000141753	0.630428
ENSG00000122218	0.630398
ENSG00000196544	0.630386
ENSG00000172936	0.630384
ENSG00000185090	0.630335
ENSG00000127054	0.630289
ENSG00000105784	0.630255
ENSG00000171617	0.630247
ENSG00000179021	0.630166
ENSG00000184117	0.630142
ENSG00000104960	0.630118
ENSG00000146386	0.630017
ENSG00000158773	0.629933
ENSG00000196437	0.62992
ENSG00000167244	0.629918
ENSG00000156738	0.6299
ENSG00000184702	0.629867
ENSG00000166033	0.62985
ENSG00000116539	0.629839
ENSG00000001629	0.629825
ENSG00000067248	0.629719
ENSG00000164587	0.629711
ENSG00000104332	0.629636
ENSG00000168993	0.629609
ENSG00000162105	0.629606
ENSG00000159596	0.629589
ENSG00000156983	0.629589
ENSG00000110768	0.629583
ENSG00000197170	0.62947
ENSG00000173473	0.629437
ENSG00000138760	0.629383
ENSG00000169764	0.629376
ENSG00000198890	0.629357
ENSG00000138688	0.62928
ENSG00000142549	0.629275
ENSG00000130177	0.629214
ENSG00000153140	0.629212
ENSG00000090686	0.629203
ENSG00000146729	0.629177
ENSG00000198513	0.62915
ENSG00000068366	0.629105
ENSG00000081019	0.629086
ENSG00000211450	0.629072
ENSG00000162244	0.629058
ENSG00000196498	0.629036
ENSG00000104892	0.629024
ENSG00000118046	0.629019
ENSG00000132563	0.628993
ENSG00000143622	0.628974
ENSG00000168395	0.628961
ENSG00000100519	0.628955
ENSG00000119446	0.628927
ENSG00000185739	0.628909
ENSG00000113761	0.628884
ENSG00000185928	0.628873
ENSG00000180357	0.628849
ENSG00000135862	0.628813
ENSG00000112941	0.628763
ENSG00000161202	0.628742
ENSG00000005243	0.628677
ENSG00000116266	0.628661
ENSG00000153989	0.628623
ENSG00000125726	0.62862
ENSG00000186812	0.628619
ENSG00000186448	0.628617
ENSG00000099797	0.628605
ENSG00000185946	0.628548
ENSG00000104299	0.6285
ENSG00000186487	0.628482
ENSG00000173542	0.628463
ENSG00000162402	0.628377
ENSG00000161542	0.628316
ENSG00000124140	0.628307
ENSG00000148908	0.628233
ENSG00000164045	0.62822
ENSG00000077279	0.628199
ENSG00000101146	0.628184
ENSG00000157106	0.628049
ENSG00000102924	0.628018
ENSG00000162409	0.628013
ENSG00000204463	0.628009
ENSG00000241685	0.627998
ENSG00000142669	0.62797
ENSG00000088538	0.627967
ENSG00000079462	0.627961
ENSG00000130779	0.627921
ENSG00000147162	0.627885
ENSG00000085185	0.627875
ENSG00000159658	0.627837
ENSG00000171307	0.627814
ENSG00000121067	0.627787
ENSG00000122952	0.627734
ENSG00000232112	0.627733
ENSG00000133422	0.627728
ENSG00000115274	0.627711
ENSG00000130255	0.627706
ENSG00000173726	0.62769
ENSG00000198563	0.627671
ENSG00000130956	0.627655
ENSG00000159409	0.627642
ENSG00000139899	0.627635
ENSG00000170855	0.627609
ENSG00000114850	0.627549
ENSG00000184672	0.627509
ENSG00000105323	0.627466
ENSG00000186648	0.627433
ENSG00000204120	0.62743
ENSG00000198836	0.627373
ENSG00000184575	0.627372
ENSG00000196821	0.627357
ENSG00000047410	0.627281
ENSG00000107672	0.627281
ENSG00000173757	0.627241
ENSG00000100320	0.627237
ENSG00000134697	0.627221
ENSG00000136807	0.627189
ENSG00000006116	0.627158
ENSG00000149480	0.627156
ENSG00000188986	0.627148
ENSG00000198937	0.627082
ENSG00000221914	0.627052
ENSG00000219200	0.626992
ENSG00000229809	0.626972
ENSG00000043355	0.626954
ENSG00000189376	0.626937
ENSG00000072958	0.626926
ENSG00000107862	0.626918
ENSG00000125868	0.626887
ENSG00000158435	0.626828
ENSG00000111615	0.626817
ENSG00000239900	0.6268
ENSG00000168268	0.6268
ENSG00000075391	0.626797
ENSG00000165782	0.626717
ENSG00000005156	0.626712
ENSG00000114030	0.626709
ENSG00000070770	0.626649
ENSG00000212747	0.626645
ENSG00000121989	0.626635
ENSG00000006114	0.626633
ENSG00000117020	0.626599
ENSG00000177125	0.626572
ENSG00000164902	0.626566
ENSG00000155034	0.626556
ENSG00000121621	0.626503
ENSG00000171824	0.626496
ENSG00000164211	0.626489
ENSG00000140396	0.626488
ENSG00000182771	0.626486
ENSG00000142039	0.626448
ENSG00000089693	0.626437
ENSG00000147065	0.626427
ENSG00000181938	0.626345
ENSG00000007372	0.626336
ENSG00000168264	0.626329
ENSG00000115944	0.626292
ENSG00000182197	0.626241
ENSG00000020922	0.626197
ENSG00000110851	0.626188
ENSG00000080603	0.626183
ENSG00000131236	0.62617
ENSG00000174775	0.626117
ENSG00000108797	0.626075
ENSG00000155313	0.626072
ENSG00000104833	0.626056
ENSG00000141956	0.626052
ENSG00000147862	0.62605
ENSG00000118939	0.625999
ENSG00000025796	0.625964
ENSG00000156150	0.625938
ENSG00000095564	0.625926
ENSG00000135372	0.625923
ENSG00000175970	0.625873
ENSG00000100124	0.6258
ENSG00000188229	0.625789
ENSG00000108559	0.625755
ENSG00000034693	0.625751
ENSG00000132613	0.625749
ENSG00000162734	0.625742
ENSG00000130731	0.62573
ENSG00000197837	0.625703
ENSG00000106803	0.625692
ENSG00000067900	0.625679
ENSG00000021645	0.625662
ENSG00000138802	0.625657
ENSG00000084710	0.62565
ENSG00000157538	0.625634
ENSG00000174903	0.625634
ENSG00000171467	0.625632
ENSG00000077092	0.625627
ENSG00000115942	0.625609
ENSG00000161681	0.625605
ENSG00000171587	0.625582
ENSG00000136950	0.625568
ENSG00000069849	0.625557
ENSG00000168995	0.625536
ENSG00000079432	0.625515
ENSG00000100941	0.625513
ENSG00000171858	0.625502
ENSG00000137203	0.625483
ENSG00000136940	0.625413
ENSG00000181744	0.625388
ENSG00000085415	0.625379
ENSG00000115392	0.625377
ENSG00000138785	0.625368
ENSG00000044115	0.625363
ENSG00000173153	0.625348
ENSG00000105143	0.625343
ENSG00000231824	0.625305
ENSG00000135747	0.625295
ENSG00000166974	0.625279
ENSG00000087448	0.625273
ENSG00000134982	0.625259
ENSG00000135930	0.625259
ENSG00000196132	0.625227
ENSG00000126217	0.625191
ENSG00000109654	0.625182
[truncated: 17,702 more rows]

## Sheet: Table S4
a
Score	OMIM HI				OMIM HI de novo				CGD AD				MGI Lethality				MGI Seizures				SMP Viability				SMP Viability new
	MCC av	MCC se	p-value	q-value	MCC av	MCC se	p-value	q-value	MCC av	MCC se	p-value	q-value	MCC av	MCC se	p-value	q-value	MCC av	MCC se	p-value	q-value	MCC av	MCC se	p-value	q-value	MCC av	MCC se	p-value	q-value
GHIS	0.182973	0.00670338			0.286829	0.00871743			0.151023	0.00198606			0.0997246	0.0054445			0.329926	0.00764818			0.240043	0.00297591			0.228617	0.00494339
Huang HIS score	0.346365	0.00686988	3.35648e-29	8.81076e-29	0.445949	0.00775398	5.21363e-24	8.42201e-24	0.199943	0.00263752	6.29653e-26	1.20207e-25	0.283848	0.00549263	5.78729e-33	2.02555e-32	0.246277	0.00801826	2.45209e-11	3.21837e-11	0.101719	0.00329999	3.25183e-34	5.35752e-33	0.0470718	0.00471748	8.71167e-34	5.35752e-33
Essentiality score	0.253942	0.00719969	1.33575e-10	1.65004e-10	0.27034	0.00900102	0.203401	0.213571	0.130699	0.00227636	4.90496e-10	5.72245e-10	0.172605	0.00489586	1.03047e-17	1.44266e-17	-0.0754543	0.00924866	2.58059e-34	5.35752e-33	0.161813	0.00339319	4.5802e-29	1.06871e-28	0.131094	0.00364812	5.62178e-27	1.18057e-26
RVIS	0.204612	0.00714681	0.056182	0.0620958	0.27997	0.0097351	0.762815	0.762815	0.088775	0.00219646	2.90539e-32	8.71616e-32	-0.00225801	0.00497464	2.45052e-24	4.28841e-24	0.198086	0.0078946	2.52488e-20	3.78732e-20	0.0507467	0.00340626	2.55652e-34	5.35752e-33	-0.0145305	0.00468492	2.5512e-34	5.35752e-33
b
Score	ASD1				ASD2				ASD12
	MCC av	MCC se	p-value	q-value	MCC av	MCC se	p-value	q-value	MCC av	MCC se	p-value	q-value
GHIS	0.228241	0.00745268			0.218888	0.00706253			0.209968	0.00492747
Huang HIS score	-0.0121239	0.00747946	4.30053e-33	3.87047e-32	0.139908	0.00772369	2.43952e-11	2.74446e-11	0.0574015	0.00599468	8.72085e-32	2.61626e-31
Essentiality score	0.0757515	0.00778354	2.33432e-25	4.20178e-25	0.161568	0.00754841	2.67649e-07	2.67649e-07	0.106495	0.0053726	2.65951e-25	4.20178e-25
RVIS	0.138208	0.00790608	3.21085e-13	4.12824e-13	0.0119399	0.00785829	1.88482e-31	4.24085e-31	0.0646013	0.00460424	5.79166e-33	3.87047e-32
MCC = Matthew's Correlation Coefficient
av = average
se = standard error
q-values calculated separately for a and b

## Sheet: Table S5
a
Score	OMIM HI				OMIM HI de novo				CGD AD				MGI Lethality				MGI Seizures				SMP Viability				SMP Viability new
	AUC av	AUC se	p-value	q-value	AUC av	AUC se	p-value	q-value	AUC av	AUC se	p-value	q-value	AUC av	AUC se	p-value	q-value	AUC av	AUC se	p-value	q-value	AUC av	AUC se	p-value	q-value	AUC av	AUC se	p-value	q-value
GHIS	0.645871	0.00407058			0.697295	0.00460857			0.619231	0.00134774			0.552599	0.00295637			0.743547	0.00480806			0.657641	0.00196264			0.64082	0.00283298
Huang HIS score	0.693507	0.00433052	3.61492e-12	5.42239e-12	0.764659	0.00507612	2.40127e-16	4.58425e-16	0.631195	0.00130537	7.52668e-09	1.05374e-08	0.693039	0.00286146	2.63805e-34	5.37656e-33	0.633618	0.00571584	1.1417e-25	2.39756e-25	0.574606	0.00190998	4.13745e-34	5.37656e-33	0.526175	0.00255385	5.41318e-34	5.37656e-33
Essentiality score	0.672617	0.00407906	1.30639e-05	1.71464e-05	0.700172	0.00488902	0.395833	0.415624	0.616795	0.00127912	0.214058	0.23659	0.652368	0.00285694	3.26964e-33	8.58282e-33	0.533288	0.00546105	3.25494e-34	5.37656e-33	0.633352	0.00189284	1.44985e-14	2.53723e-14	0.610849	0.00248972	1.29866e-12	2.09783e-12
RVIS	0.66278	0.00379256	0.00478874	0.0059155	0.702682	0.00580951	0.556773	0.556773	0.573787	0.00147008	2.6968e-33	8.09039e-33	0.539971	0.00346956	0.00625349	0.00729574	0.640963	0.0047177	7.44057e-27	1.73613e-26	0.562387	0.00222294	2.56027e-34	5.37656e-33	0.526426	0.0028503	1.24739e-33	5.37656e-33
b
Score	ASD1				ASD2				ASD12
	AUC av	AUC se	p-value	q-value	AUC av	AUC se	p-value	q-value	AUC av	AUC se	p-value	q-value
GHIS	0.627128	0.00425637			0.641349	0.00407505			0.632479	0.00327938
Huang HIS score	0.461153	0.00499248	1.28595e-33	1.15736e-32	0.595835	0.00464393	1.31479e-11	1.31479e-11	0.540164	0.00334389	7.03639e-32	1.58319e-31
Essentiality score	0.492761	0.0040539	1.04545e-32	3.13636e-32	0.582396	0.0041469	7.86801e-17	1.0116e-16	0.532185	0.00288795	3.26929e-33	1.47118e-32
RVIS	0.562401	0.00517323	3.29022e-16	3.7015e-16	0.536947	0.00421087	4.10918e-29	6.16377e-29	0.546064	0.00363179	5.25235e-30	9.45424e-30
AUC = Area Under Curve
av = average
se = standard error
q-values calculated separately for a and b

## Sheet: Table S6
a
Score	OMIM HI				OMIM HI de novo				OMIM DomNeg				OMIM Recessive				OMIM disease				MGI Lethality (P)				MGI Seizures (P)
	AUC av	AUC se	p-value	q-value	AUC av	AUC se	p-value	q-value	AUC av	AUC se	p-value	q-value	AUC av	AUC se	p-value	q-value	AUC av	AUC se	p-value	q-value	AUC av	AUC se	p-value	q-value	AUC av	AUC se	p-value	q-value
RVIS	0.645435	0.00223608			0.681151	0.00338062			0.592586	0.00161628			0.496625	0.00113092			0.520688	0.00073284			0.608247	0.003299			0.643718	0.00315809
NoVaDs	0.668062	0.0024199	2.87751e-10	5.03564e-10	0.706454	0.00299706	1.02779e-07	1.4389e-07	0.617665	0.00165869	1.31027e-18	3.05729e-18	0.519641	0.00135384	9.11493e-23	3.19023e-22	0.540356	0.000826775	7.40585e-29	5.1841e-28	0.627106	0.00353762	3.81566e-05	4.4516e-05	0.652146	0.00326554	0.0534195	0.0534195
b
Score	OMIM HI				OMIM HI de novo				OMIM DomNeg				OMIM Recessive				OMIM disease				MGI Lethality (P)				MGI Seizures (P)
	MCC av	MCC se	p-value	q-value	MCC av	MCC se	p-value	q-value	MCC av	MCC se	p-value	q-value	MCC av	MCC se	p-value	q-value	MCC av	MCC se	p-value	q-value	MCC av	MCC se	p-value	q-value	MCC av	MCC se	p-value	q-value
RVIS	0.159092	0.00374013			0.198403	0.00456262			0.124686	0.00230137			-0.0127729	0.00177865			0.00763046	0.00115207			0.128851	0.00544271			0.206827	0.00525764
NoVaDs	0.172724	0.00402769	0.024347	0.0284048	0.233742	0.00514376	5.50426e-07	1.28433e-06	0.148289	0.00279625	7.56924e-10	2.64923e-09	-0.00344548	0.00191417	0.00264185	0.00369859	0.0289403	0.0010626	1.83964e-24	1.28775e-23	0.154707	0.00566049	0.00115988	0.00202979	0.213801	0.00551257	0.37181	0.37181
AUC = Area Under Curve
MCC = Matthew's Correlation Coefficient
av = average
se = standard error
q-values calculated separately for a and b

## Sheet: Table S7
a
Score	OMIM HI				OMIM HI de novo				CGD AD				MGI Lethality				MGI Seizures				SMP Viability				SMP Viability new
	MCC av	MCC se	p-value	q-value	MCC av	MCC se	p-value	q-value	MCC av	MCC se	p-value	q-value	MCC av	MCC se	p-value	q-value	MCC av	MCC se	p-value	q-value	MCC av	MCC se	p-value	q-value	MCC av	MCC se	p-value	q-value
SVM linear kernel	0.182973	0.00670338			0.286829	0.00871743			0.151023	0.00198606			0.0997246	0.0054445			0.329926	0.00764818			0.240043	0.00297591			0.228617	0.00494339
SVM radial kernel	0.224333	0.00598167	4.90609e-05	6.86853e-05	0.297535	0.00871358	0.38232	0.446039	0.187559	0.00215097	6.07854e-22	2.12749e-21	0.101062	0.00516385	0.915349	0.915349	0.251543	0.00884204	3.83102e-09	6.70428e-09	0.173365	0.00366265	1.97805e-24	1.38464e-23	0.154298	0.00467871	1.89346e-18	4.41807e-18
b
Score	ASD1				ASD2				ASD12
	MCC av	MCC se	p-value	q-value	MCC av	MCC se	p-value	q-value	MCC av	MCC se	p-value	q-value
SVM linear kernel	0.228241	0.00745268			0.218888	0.00706253			0.209968	0.00492747
SVM radial kernel	0.134897	0.0065836	2.17888e-15	2.17888e-15	0.123306	0.00715668	4.34493e-16	6.51739e-16	0.116941	0.00564914	8.45556e-22	2.53667e-21
MCC = Matthew's Correlation Coefficient
av = average
se = standard error
q-values calculated separately for a and b

## Sheet: Table S8
a
Score	OMIM HI				OMIM HI de novo				CGD AD				MGI Lethality				MGI Seizures				SMP Viability				SMP Viability new
	AUC av	AUC se	p-value	q-value	AUC av	AUC se	p-value	q-value	AUC av	AUC se	p-value	q-value	AUC av	AUC se	p-value	q-value	AUC av	AUC se	p-value	q-value	AUC av	AUC se	p-value	q-value	AUC av	AUC se	p-value	q-value
SVM linear kernel	0.645871	0.00407058			0.697295	0.00460857			0.619231	0.00134774			0.552599	0.00295637			0.743547	0.00480806			0.657641	0.00196264			0.64082	0.00283298
SVM radial kernel	0.676109	0.00374062	5.58e-07	6.51e-07	0.734468	0.00505537	3.93e-07	5.502e-07	0.634781	0.00133614	9.61e-13	2.24233e-12	0.571413	0.00327118	2.53e-05	2.53e-05	0.699425	0.00439648	3.26e-09	5.705e-09	0.620833	0.00217326	1.74e-21	1.218e-20	0.592514	0.00280154	3.99e-21	1.3965e-20
b
Score	ASD1				ASD2				ASD12
	AUC av	AUC se	p-value	q-value	AUC av	AUC se	p-value	q-value	AUC av	AUC se	p-value	q-value
SVM linear kernel	0.627128	0.00425637			0.641349	0.00407505			0.632479	0.00327938
SVM radial kernel	0.611305	0.00429944	0.00532	0.00532	0.598392	0.0035596	2.71e-12	4.065e-12	0.596844	0.0030043	7.83e-13	2.349e-12
AUC = Area Under Curve
av = average
se = standard error
q-values calculated separately for a and b

## Sheet: Table S9
a
Score	OMIM HI				OMIM HI de novo				OMIM DomNeg				OMIM Recessive				OMIM disease				MGI Lethality (P)				MGI Seizures (P)
	AUC av	AUC se	p-value	q-value	AUC av	AUC se	p-value	q-value	AUC av	AUC se	p-value	q-value	AUC av	AUC se	p-value	q-value	AUC av	AUC se	p-value	q-value	AUC av	AUC se	p-value	q-value	AUC av	AUC se	p-value	q-value
NoVaDs	0.668062	0.0024199			0.706454	0.00299706			0.617665	0.00165869			0.519641	0.00135384			0.540356	0.000826775			0.627106	0.00353762			0.652146	0.00326554
NoVaDs_1%	0.642625	0.00264046	1.10512e-10	1.54717e-10	0.676585	0.0032577	6.84676e-10	8.71406e-10	0.585864	0.00172457	8.37409e-23	3.90791e-22	0.507377	0.00122104	8.55769e-10	9.98397e-10	0.526932	0.000735014	6.06111e-21	2.12139e-20	0.591681	0.00370446	9.02862e-11	1.40445e-10	0.61845	0.00395476	1.16943e-08	1.25939e-08
NoVaDs_0.01%	0.636176	0.00247418	5.44475e-16	1.27044e-15	0.669348	0.00277634	1.84084e-14	3.22148e-14	0.597174	0.00166025	7.62051e-15	1.5241e-14	0.500114	0.00123368	3.78147e-18	1.05881e-17	0.520285	0.000839	2.09227e-28	2.92918e-27	0.561489	0.00338116	9.09878e-24	6.36915e-23	0.63684	0.00301805	0.000369065	0.000369065
b
Score	OMIM HI				OMIM HI de novo				OMIM DomNeg				OMIM Recessive				OMIM disease				MGI Lethality (P)				MGI Seizures (P)
	MCC av	MCC se	p-value	q-value	MCC av	MCC se	p-value	q-value	MCC av	MCC se	p-value	q-value	MCC av	MCC se	p-value	q-value	MCC av	MCC se	p-value	q-value	MCC av	MCC se	p-value	q-value	MCC av	MCC se	p-value	q-value
NoVaDs	0.172724	0.00402769			0.233742	0.00514376			0.148289	0.00279625			-0.00344548	0.00191417			0.0289403	0.0010626			0.154707	0.00566049			0.213801	0.00551257
NoVaDs_1%	0.135939	0.00371711	2.51121e-09	3.90632e-09	0.182471	0.00435914	2.61842e-12	4.58224e-12	0.0837514	0.00241905	2.00136e-29	1.40095e-28	-0.0127085	0.00178864	0.000826418	0.000826418	0.0128072	0.00102079	1.05431e-18	2.95207e-18	0.0722622	0.00561568	7.82119e-18	1.82494e-17	0.107335	0.00549045	4.99542e-24	2.3312e-23
NoVaDs_0.01%	0.140417	0.00406627	3.05224e-07	3.56095e-07	0.192851	0.00557074	4.97153e-07	5.35395e-07	0.110125	0.00287226	6.39497e-16	1.27899e-15	-0.020423	0.00182065	1.98035e-08	2.52045e-08	0.000297486	0.00106337	7.93455e-31	1.11084e-29	0.069884	0.00508737	2.1031e-19	7.36083e-19	0.162103	0.00586193	2.54715e-09	3.90632e-09
AUC = Area Under Curve
MCC = Matthew's Correlation Coefficient
av = average
se = standard error
q-values calculated separately for a and b
